# Supplementary material for: Probing the Limits to MicroRNA-Mediated Control of Gene Expression
Source: PLoS Comput Biol. 2016 Jan 26;12(1):e1004715. doi: 10.1371/journal.pcbi.1004715 (PMC4727922; doi:10.1371/journal.pcbi.1004715)
Supplement: S1 Dataset — (ODS) [file pcbi.1004715.s005.ods]

## Sheet: Fig. 2
0.002167	0.9976926627	159.045685	1.320227971	347.905792	1.5665833985	0
0.080234	0.9994889947	159.20549	1.3167804201	347.424377	1.5583876977	0.6931471806
0.585254	1.0110328165	160.065155	1.3213125243	345.085541	1.5790242513	1.0986122887
2.502217	1.0196737533	163.305664	1.3283181348	335.915009	1.608061148	1.3862943611
7.846787	1.0023636426	172.18367	1.375336854	313.226471	1.6158436367	1.6094379124
20.632942	1.0508678307	192.323547	1.4086166786	270.367188	1.5909209072	1.7917594692
48.189728	1.1500968007	227.699127	1.4808810049	212.984039	1.5366835165	1.9459101491
99.30484	1.293995338	277.180115	1.5011955746	156.957199	1.4007724998	2.0794415417
175.328522	1.4357756464	329.74173	1.4602100498	115.93232	1.3242168448	2.1972245773
262.368042	1.4740147925	373.518585	1.3220978683	90.596436	1.206813566	2.302585093
343.586578	1.5198361794	404.84021	1.2481390497	75.745987	1.1546545562	2.3978952728
408.837372	1.5277315451	425.221283	1.2495699798	67.30217	1.1286768614	2.4849066498
458.418091	1.5219799103	439.104645	1.2118053887	62.089672	1.0965388898	2.5649493575
494.988525	1.5159757996	448.260895	1.2012047694	58.736923	1.0926343384	2.6390573296
521.159485	1.4931849509	454.301819	1.1959973024	56.560741	1.0786549101	2.7080502011
539.51062	1.5005497019	458.276398	1.1782259077	55.151505	1.0776511357	2.7725887222
552.715515	1.5047863276	461.031067	1.1658650327	54.191761	1.0624119596	2.8332133441
562.179321	1.5034126451	463.155609	1.1580881017	53.513206	1.059901924	2.8903717579
569.225647	1.5128473182	464.416626	1.1563229974	53.037891	1.0667859701	2.9444389792
574.477173	1.5195429328	465.50061	1.166116893	52.666142	1.0725961662	2.9957322736
578.306213	1.5191423127	466.241119	1.1621535037	52.433167	1.0579129618	3.0445224377
580.902161	1.5200488525	466.648438	1.1742981019	52.289127	1.066962296	3.0910424534
583.329346	1.5190818121	467.320862	1.1653529604	52.12442	1.0611816304	3.1354942159
585.243469	1.5203023918	467.644104	1.1531539057	51.94915	1.0702792635	3.1780538303
586.554626	1.5218883309	467.861053	1.1596658805	51.872753	1.0659676767	3.2188758249
587.597046	1.5205337526	467.956848	1.154586961	51.837383	1.0622725688	3.258096538
588.610291	1.521644185	468.200806	1.1508817223	51.731991	1.0643045616	3.295836866
589.229736	1.5201519802	468.352753	1.1466717588	51.656982	1.0598335574	3.3322045102
589.734314	1.5203842035	468.363586	1.1498478769	51.681293	1.0522159924	3.36729583
590.129272	1.5210834385	468.593903	1.1492160302	51.684525	1.0610354066	3.4011973817

## Sheet: Fig. 5, S2 Fig - top row
0.135346	43.909485	3.365695	790.744263	-10	-10
0.171287	50.092468	3.344935	717.940552	-10	-9.5
0.203284	53.623718	3.304434	636.955139	-10	-9
0.221463	54.296295	3.274111	553.300171	-10	-8.5
0.21463	52.089752	3.210682	471.364349	-10	-8
0.202327	47.322052	3.12025	394.331421	-10	-7.5
0.169719	41.940521	3.005308	325.905212	-10	-7
0.149992	35.971939	2.865546	266.229156	-10	-6.5
0.115955	29.949982	2.707421	215.221893	-10	-6
0.09485	24.153656	2.530318	172.89679	-10	-5.5
0.075312	19.804512	2.36109	138.6241	-10	-5
0.056764	16.122437	2.175948	111.100281	-10	-4.5
0.043711	12.682274	1.984015	88.592697	-10	-4
0.039983	10.037754	1.803459	70.64962	-10	-3.5
0.033557	7.413071	1.617492	56.665703	-10	-3
0.031184	6.070282	1.430158	46.012051	-10	-2.5
0.025469	4.255285	1.266689	38.135452	-10	-2
0.016849	3.479595	1.099097	31.678596	-10	-1.5
0.01611	2.672104	0.938446	27.266602	-10	-1
0.014834	2.327063	0.778267	23.733885	-10	-0.5
0.014396	1.490742	0.654096	21.616222	-10	0
0.010731	1.436968	0.532945	20.198446	-10	0.5
0.011664	1.611471	0.438543	18.561737	-10	1
0.011721	1.388038	0.425497	17.94046	-10	1.5
0.012892	1.620993	0.358261	17.224331	-10	2
0.202249	60.256042	3.367727	807.010864	-9.5	-10
0.26931	69.76886	3.348541	737.486633	-9.5	-9.5
0.335731	75.502258	3.319848	659.167786	-9.5	-9
0.37816	77.625305	3.278424	576.362915	-9.5	-8.5
0.370503	75.181	3.217554	494.305023	-9.5	-8
0.369377	69.431427	3.138703	416.749817	-9.5	-7.5
0.342102	62.495697	3.038936	346.243286	-9.5	-7
0.280816	54.105835	2.900337	284.47641	-9.5	-6.5
0.241905	45.960129	2.746947	230.967407	-9.5	-6
0.178964	37.501083	2.584389	186.100739	-9.5	-5.5
0.146668	31.090706	2.404906	149.574799	-9.5	-5
0.102304	24.974319	2.2258	119.747528	-9.5	-4.5
0.079049	19.963516	2.041509	95.840927	-9.5	-4
0.062605	15.786556	1.848608	76.937645	-9.5	-3.5
0.047917	12.164093	1.666671	61.661949	-9.5	-3
0.041067	9.575527	1.466497	49.977787	-9.5	-2.5
0.033494	7.080257	1.314744	40.609161	-9.5	-2
0.024009	5.827211	1.137242	34.177048	-9.5	-1.5
0.019399	4.474346	0.98757	29.470055	-9.5	-1
0.021214	3.979361	0.826117	25.25691	-9.5	-0.5
0.014685	3.160706	0.681887	22.91061	-9.5	0
0.012375	2.634491	0.567032	21.407879	-9.5	0.5
0.012069	2.081536	0.450813	19.892147	-9.5	1
0.019301	2.100649	0.453115	19.065863	-9.5	1.5
0.011091	2.480083	0.383656	18.522091	-9.5	2
0.299451	78.662842	3.370203	825.455261	-9	-10
0.417714	92.744446	3.347258	760.639221	-9	-9.5
0.52663	102.302246	3.328483	685.784912	-9	-9
0.599228	106.305786	3.292657	605.399902	-9	-8.5
0.61691	104.555023	3.238503	523.753113	-9	-8
0.609867	98.561859	3.167974	445.511902	-9	-7.5
0.574669	89.598114	3.074918	373.543457	-9	-7
0.506145	78.753159	2.946338	308.755554	-9	-6.5
0.422773	67.294052	2.797178	252.783951	-9	-6
0.348012	56.034637	2.644861	204.90921	-9	-5.5
0.277664	46.402985	2.47139	165.101105	-9	-5
0.193491	37.787659	2.288969	132.506714	-9	-4.5
0.135749	30.245178	2.102814	106.381699	-9	-4
0.108663	24.147182	1.91138	85.123108	-9	-3.5
0.074942	18.874393	1.716407	68.257423	-9	-3
0.057026	14.623745	1.551443	55.200027	-9	-2.5
0.05033	11.593561	1.368128	45.154247	-9	-2
0.038467	9.274357	1.197974	37.72591	-9	-1.5
0.031717	7.053253	1.027828	32.095837	-9	-1
0.025831	6.195015	0.876312	27.593178	-9	-0.5
0.028214	4.452734	0.725649	24.341955	-9	0
0.019699	3.956308	0.61948	22.694412	-9	0.5
0.016667	3.335801	0.49714	20.790165	-9	1
0.026954	2.986722	0.467988	20.036522	-9	1.5
0.01671	2.389524	0.396775	18.694469	-9	2
0.434841	98.602051	3.38104	845.640503	-8.5	-10
0.597043	118.322388	3.361411	785.927734	-8.5	-9.5
0.737052	132.463074	3.337896	715.785645	-8.5	-9
0.818361	139.945618	3.303113	638.946777	-8.5	-8.5
0.868772	140.275696	3.253368	559.520569	-8.5	-8
0.874964	133.951355	3.195449	481.611481	-8.5	-7.5
0.845913	123.632141	3.110418	407.709015	-8.5	-7
0.76274	110.220566	3.001631	340.614716	-8.5	-6.5
0.68193	95.938736	2.866976	281.078247	-8.5	-6
0.579825	81.118164	2.718002	229.690094	-8.5	-5.5
0.460933	67.25927	2.546963	186.238632	-8.5	-5
0.358335	55.449013	2.363401	150.467575	-8.5	-4.5
0.255078	44.724213	2.179084	120.851173	-8.5	-4
0.188177	35.672466	1.976999	96.473305	-8.5	-3.5
0.140083	28.186264	1.795157	77.158142	-8.5	-3
0.10303	22.433861	1.61692	62.568058	-8.5	-2.5
0.083266	17.615349	1.441068	51.012039	-8.5	-2
0.060261	13.651009	1.251963	42.418728	-8.5	-1.5
0.050828	10.877348	1.086419	35.664715	-8.5	-1
0.041528	8.824966	0.929941	30.512011	-8.5	-0.5
0.032391	6.667837	0.792732	26.556091	-8.5	0
0.036006	5.918233	0.640528	25.073473	-8.5	0.5
0.026107	5.315777	0.551481	22.769785	-8.5	1
0.028943	4.342405	0.503834	21.234066	-8.5	1.5
0.022813	4.35109	0.440813	20.434511	-8.5	2
0.573849	119.390442	3.381918	866.115417	-8	-10
0.774452	145.055847	3.368348	812.678284	-8	-9.5
0.927408	164.88147	3.348853	748.208069	-8	-9
1.061216	177.126801	3.319837	675.896545	-8	-8.5
1.120556	180.904663	3.276936	599.733093	-8	-8
1.130028	175.655365	3.220431	522.788757	-8	-7.5
1.107407	164.78952	3.150737	448.512909	-8	-7
1.057647	149.254532	3.055055	379.370758	-8	-6.5
0.959291	131.681732	2.940125	316.926697	-8	-6
0.830021	112.935425	2.785573	261.699005	-8	-5.5
0.701529	94.94754	2.633715	213.718719	-8	-5
0.568388	78.786797	2.45599	173.741257	-8	-4.5
0.449622	64.071747	2.267016	139.961136	-8	-4
0.33716	51.364334	2.077525	112.333534	-8	-3.5
0.233941	40.943413	1.876612	90.19178	-8	-3
0.171618	32.447121	1.704979	72.748947	-8	-2.5
0.131089	25.631252	1.501995	59.043606	-8	-2
0.101103	19.971378	1.337647	48.551163	-8	-1.5
0.076282	16.022556	1.160122	40.690556	-8	-1
0.065298	12.869141	1.002249	34.342983	-8	-0.5
0.051532	9.760559	0.846564	30.048157	-8	0
0.051357	8.512078	0.733067	26.863764	-8	0.5
0.048507	7.104822	0.618656	24.690395	-8	1
0.034118	6.060129	0.551702	22.806488	-8	1.5
0.036008	6.141486	0.467626	22.2307	-8	2
0.688562	138.942932	3.387465	885.921631	-7.5	-10
0.926824	170.88385	3.371286	838.397156	-7.5	-9.5
1.112149	197.445923	3.357386	780.973694	-7.5	-9
1.255585	215.365021	3.332318	714.628723	-7.5	-8.5
1.341175	223.641602	3.302549	642.754333	-7.5	-8
1.379718	221.468506	3.252889	568.537598	-7.5	-7.5
1.356633	211.435425	3.189432	494.968872	-7.5	-7
1.319624	194.90657	3.111329	424.920288	-7.5	-6.5
1.228243	174.244278	3.001296	359.600861	-7.5	-6
1.116249	151.852081	2.872164	300.372803	-7.5	-5.5
0.964072	129.410355	2.714254	248.110077	-7.5	-5
0.811117	108.171677	2.554592	203.231232	-7.5	-4.5
0.658441	89.229683	2.377091	165.360901	-7.5	-4
0.508509	72.037231	2.186921	133.31192	-7.5	-3.5
0.372211	57.70097	1.995907	107.273163	-7.5	-3
0.294541	46.140064	1.823944	86.354332	-7.5	-2.5
0.2166	36.517471	1.628692	70.26857	-7.5	-2
0.164171	28.899893	1.463092	57.393444	-7.5	-1.5
0.125342	22.697596	1.280981	47.309452	-7.5	-1
0.09922	18.044294	1.101482	39.637676	-7.5	-0.5
0.08488	14.156965	0.941855	33.995811	-7.5	0
0.062439	11.287068	0.795151	30.424339	-7.5	0.5
0.062711	9.904985	0.699312	27.503765	-7.5	1
0.062987	8.221438	0.597021	24.97439	-7.5	1.5
0.045296	7.092251	0.52628	23.277334	-7.5	2
0.793931	157.166565	3.39291	904.140625	-7	-10
1.055169	195.434875	3.386895	863.250305	-7	-9.5
1.278748	229.162048	3.366911	812.647644	-7	-9
1.421371	254.453827	3.34396	753.250183	-7	-8.5
1.542035	267.850922	3.316912	686.724487	-7	-8
1.593751	269.823944	3.282564	617.113831	-7	-7.5
1.590882	261.483521	3.229697	545.544312	-7	-7
1.553746	245.234451	3.155315	475.294678	-7	-6.5
1.47968	223.320984	3.060397	408.698761	-7	-6
1.383253	197.454834	2.953819	345.93927	-7	-5.5
1.230895	170.560333	2.808879	289.318726	-7	-5
1.066329	144.405731	2.661176	238.991943	-7	-4.5
0.902725	120.16433	2.489866	195.954239	-7	-4
0.741607	98.341629	2.310389	159.063034	-7	-3.5
0.570823	79.236145	2.113883	128.765472	-7	-3
0.436333	63.592602	1.930112	103.777016	-7	-2.5
0.324605	50.235756	1.745206	84.17527	-7	-2
0.241434	39.554306	1.56646	68.536606	-7	-1.5
0.18317	31.15222	1.374193	55.912277	-7	-1
0.139154	24.601286	1.208368	46.447254	-7	-0.5
0.120087	19.510271	1.052723	39.446259	-7	0
0.090294	15.766229	0.895079	34.401417	-7	0.5
0.083117	12.976859	0.779082	30.13242	-7	1
0.068367	10.408159	0.693391	27.251419	-7	1.5
0.058886	9.27997	0.580638	25.391581	-7	2
0.88848	173.536072	3.388603	920.456238	-6.5	-10
1.162855	218.043884	3.382985	885.743408	-6.5	-9.5
1.406865	258.453552	3.374349	841.844055	-6.5	-9
1.588148	290.728638	3.359251	789.76886	-6.5	-8.5
1.703346	311.250946	3.331176	730.261108	-6.5	-8
1.756929	318.894806	3.293837	665.852722	-6.5	-7.5
1.785694	314.20694	3.256117	598.09491	-6.5	-7
1.758485	299.294006	3.197823	529.685242	-6.5	-6.5
1.707837	276.58551	3.12164	462.12851	-6.5	-6
1.612169	248.790512	3.017578	397.462036	-6.5	-5.5
1.474023	218.260834	2.90383	336.89917	-6.5	-5
1.320555	187.226318	2.756284	281.99765	-6.5	-4.5
1.157591	157.372498	2.603904	233.81987	-6.5	-4
0.98095	130.635529	2.443535	191.603439	-6.5	-3.5
0.795938	106.483864	2.257411	155.970612	-6.5	-3
0.633204	85.874657	2.067149	126.33136	-6.5	-2.5
0.495286	68.593216	1.885856	102.623978	-6.5	-2
0.360583	54.564236	1.691867	83.321777	-6.5	-1.5
0.276973	42.718575	1.510314	67.144897	-6.5	-1
0.207626	33.777557	1.322695	54.848263	-6.5	-0.5
0.165722	26.263651	1.141451	45.920757	-6.5	0
0.132085	21.080626	0.996872	39.481808	-6.5	0.5
0.114988	17.246151	0.868931	34.469631	-6.5	1
0.087567	13.301339	0.761636	30.508863	-6.5	1.5
0.075028	11.882942	0.649254	27.797798	-6.5	2
0.971695	187.910828	3.389803	934.819458	-6	-10
1.254636	238.093445	3.385576	905.925232	-6	-9.5
1.502257	285.136963	3.374509	868.599548	-6	-9
1.697675	324.580688	3.359232	823.302124	-6	-8.5
1.836393	352.063293	3.350294	771.183289	-6	-8
1.901402	365.895752	3.312167	712.967773	-6	-7.5
1.934776	366.651093	3.280738	650.138245	-6	-7
1.936627	355.214844	3.234707	585.421326	-6	-6.5
1.893372	333.43689	3.162961	518.891663	-6	-6
1.814732	304.238403	3.080971	452.975769	-6	-5.5
1.697308	271.377686	2.982495	390.30368	-6	-5
1.545348	236.42807	2.860906	331.344818	-6	-4.5
1.376982	201.467163	2.719127	277.326172	-6	-4
1.213277	169.065231	2.56768	230.134155	-6	-3.5
1.028964	139.327957	2.404862	188.478363	-6	-3
0.856237	113.109863	2.21465	153.706146	-6	-2.5
0.682106	90.906975	2.026449	125.065918	-6	-2
0.527805	72.557999	1.844053	101.276924	-6	-1.5
0.386727	57.209892	1.642545	81.717712	-6	-1
0.301915	44.914639	1.447845	66.714798	-6	-0.5
0.226638	35.290924	1.274363	55.062408	-6	0
0.182238	27.714283	1.108971	46.387825	-6	0.5
0.144612	22.546791	0.983456	39.94672	-6	1
0.120938	17.734932	0.853694	34.785973	-6	1.5
0.104341	14.596292	0.737942	30.846872	-6	2
1.038621	200.12854	3.389297	947.187805	-5.5	-10
1.340721	254.927673	3.387121	923.219177	-5.5	-9.5
1.589751	308.50824	3.383846	891.759827	-5.5	-9
1.786034	354.193573	3.372356	853.51123	-5.5	-8.5
1.928548	389.333862	3.354505	808.143005	-5.5	-8
2.01329	409.970978	3.327603	756.88739	-5.5	-7.5
2.061036	416.842621	3.295452	700.49176	-5.5	-7
2.073426	409.611511	3.251414	639.676147	-5.5	-6.5
2.059632	390.866425	3.202811	576.528259	-5.5	-6
1.986136	362.970032	3.12046	511.791748	-5.5	-5.5
1.898779	328.5065	3.049367	447.571259	-5.5	-5
1.757632	290.318573	2.946594	385.445404	-5.5	-4.5
1.608084	251.160934	2.828146	327.385773	-5.5	-4
1.433909	213.511963	2.687785	274.376007	-5.5	-3.5
1.260904	178.258209	2.536857	227.182648	-5.5	-3
1.072575	146.347015	2.373697	186.721878	-5.5	-2.5
0.897638	119.055435	2.188321	152.909286	-5.5	-2
0.686044	95.233055	2.006229	123.757744	-5.5	-1.5
0.526953	75.523926	1.798656	100.17038	-5.5	-1
0.434923	59.933441	1.613086	81.03093	-5.5	-0.5
0.320427	46.349663	1.425348	66.65519	-5.5	0
0.254551	37.220013	1.277449	56.05365	-5.5	0.5
0.202565	28.819073	1.115545	46.417515	-5.5	1
0.156257	22.370499	0.96639	39.647251	-5.5	1.5
0.124189	18.280479	0.825957	34.317856	-5.5	2
1.092175	209.79834	3.391922	957.015747	-5	-10
1.393959	269.363892	3.386636	937.508057	-5	-9.5
1.65097	328.114746	3.378891	911.874939	-5	-9
1.855437	380.627014	3.367156	879.424255	-5	-8.5
2.007748	422.349304	3.357875	841.225769	-5	-8
2.099653	450.04303	3.339626	797.139404	-5	-7.5
2.161751	463.708191	3.306854	747.217957	-5	-7
2.175787	462.407166	3.266387	692.281677	-5	-6.5
2.17884	447.575195	3.227301	632.94043	-5	-6
2.136798	422.06012	3.162262	570.766113	-5	-5.5
2.056657	388.327209	3.097252	506.81073	-5	-5
1.939203	348.407074	3.015007	443.621124	-5	-4.5
1.793177	306.12204	2.908216	382.573456	-5	-4
1.63928	264.102325	2.797512	325.53949	-5	-3.5
1.466988	223.18457	2.659999	272.487579	-5	-3
1.275846	185.842285	2.510443	226.558167	-5	-2.5
1.109511	152.522354	2.337193	186.18895	-5	-2
0.890539	122.603226	2.155121	152.009003	-5	-1.5
0.716526	98.458992	1.961602	123.541443	-5	-1
0.55987	78.524544	1.77988	100.470306	-5	-0.5
0.432691	61.768524	1.574138	82.266129	-5	0
0.342802	48.519257	1.417414	67.014091	-5	0.5
0.262502	37.571529	1.242336	55.414406	-5	1
0.194768	29.204941	1.061732	46.15432	-5	1.5
0.153538	23.120148	0.913553	39.350414	-5	2
1.113432	218.108887	3.394892	965.234131	-4.5	-10
1.430381	281.367188	3.389108	949.092896	-4.5	-9.5
1.700701	344.640381	3.381664	928.506592	-4.5	-9
1.911589	402.941284	3.369696	901.854797	-4.5	-8.5
2.063817	450.994415	3.357676	870.169006	-4.5	-8
2.166333	485.703949	3.34224	832.82312	-4.5	-7.5
2.231732	505.420898	3.323054	789.529602	-4.5	-7
2.269813	510.770691	3.287702	740.788757	-4.5	-6.5
2.270609	501.793335	3.254689	686.98645	-4.5	-6
2.237888	479.718811	3.200334	628.466858	-4.5	-5.5
2.188528	448.385956	3.136485	567.134888	-4.5	-5
2.092734	409.18869	3.071527	504.718811	-4.5	-4.5
1.976247	365.1091	2.994725	441.502014	-4.5	-4
1.835207	319.57074	2.889759	380.467712	-4.5	-3.5
1.669269	274.115021	2.770158	323.500916	-4.5	-3
1.503485	231.226685	2.645002	272.033203	-4.5	-2.5
1.328444	192.59758	2.488559	226.253006	-4.5	-2
1.131257	157.16272	2.324117	186.22467	-4.5	-1.5
0.920699	126.671646	2.126997	151.471603	-4.5	-1
0.731956	101.740044	1.922445	123.532944	-4.5	-0.5
0.589701	80.222122	1.751005	100.258461	-4.5	0
0.457095	63.052433	1.568827	81.698479	-4.5	0.5
0.346455	49.419735	1.401765	66.711166	-4.5	1
0.253611	37.761593	1.217231	54.459629	-4.5	1.5
0.193269	29.071018	1.056702	46.734287	-4.5	2
1.132575	224.562744	3.38569	971.556946	-4	-10
1.452874	290.727295	3.384585	958.795593	-4	-9.5
1.71836	358.072388	3.374557	941.436584	-4	-9
1.949106	421.308411	3.371938	920.206238	-4	-8.5
2.117936	474.881775	3.356579	894.026001	-4	-8
2.22003	515.74707	3.353758	862.644775	-4	-7.5
2.291559	542.234009	3.343572	826.146179	-4	-7
2.33596	554.075684	3.307581	784.274475	-4	-6.5
2.356683	551.452454	3.273744	736.469299	-4	-6
2.336574	534.883911	3.227597	683.272095	-4	-5.5
2.299355	507.07605	3.17835	626.266113	-4	-5
2.231451	470.287415	3.111503	565.015442	-4	-4.5
2.1281	426.47113	3.053089	502.528595	-4	-4
2.007635	379.182129	2.974323	440.160004	-4	-3.5
1.860536	330.257965	2.879911	379.19046	-4	-3
1.698876	282.734985	2.767451	323.101624	-4	-2.5
1.530174	237.347382	2.636817	271.156738	-4	-2
1.321536	196.581696	2.488976	225.391098	-4	-1.5
1.116072	160.789932	2.302193	185.573151	-4	-1
0.91678	129.667435	2.118145	152.015945	-4	-0.5
0.758384	103.101959	1.923019	123.598114	-4	0
0.58968	80.893517	1.738791	100.626617	-4	0.5
0.456043	64.449814	1.547888	82.030693	-4	1
0.364808	49.826298	1.381785	67.01725	-4	1.5
0.271211	38.667324	1.203466	55.090797	-4	2
1.158372	229.515747	3.387731	977.133911	-3.5	-10
1.474235	298.0896	3.382847	966.505188	-3.5	-9.5
1.764011	368.740479	3.377203	952.726562	-3.5	-9
1.983441	436.112854	3.375872	935.097839	-3.5	-8.5
2.140039	495.132507	3.363554	913.964539	-3.5	-8
2.260328	541.295898	3.353369	888.35675	-3.5	-7.5
2.343348	573.79895	3.344155	858.139465	-3.5	-7
2.382867	591.429443	3.321869	822.064209	-3.5	-6.5
2.404397	595.668335	3.281194	780.594116	-3.5	-6
2.402734	585.049011	3.250339	733.653931	-3.5	-5.5
2.37917	562.831482	3.20343	682.024109	-3.5	-5
2.322911	529.381653	3.151238	624.238403	-3.5	-4.5
2.23956	487.607483	3.090049	564.124329	-3.5	-4
2.146744	440.554291	3.02282	501.28891	-3.5	-3.5
2.018004	389.207733	2.946538	439.394867	-3.5	-3
1.878242	338.50589	2.862691	379.116058	-3.5	-2.5
1.726932	289.349152	2.762972	322.882782	-3.5	-2
1.51609	242.404099	2.60621	271.573273	-3.5	-1.5
1.333339	200.664734	2.473378	225.468094	-3.5	-1
1.110835	163.43428	2.282352	185.448425	-3.5	-0.5
0.972945	131.397751	2.121133	152.242172	-3.5	0
0.776028	104.403534	1.935797	123.567909	-3.5	0.5
0.637008	83.419571	1.752275	100.931274	-3.5	1
0.481136	64.624107	1.556936	81.709587	-3.5	1.5
0.355022	49.793468	1.360571	66.794228	-3.5	2
1.17807	233.603516	3.392367	981.405701	-3	-10
1.503468	304.532593	3.385171	972.655334	-3	-9.5
1.790698	377.948425	3.379264	961.668274	-3	-9
2.006068	448.424133	3.373276	947.631775	-3	-8.5
2.178116	511.403564	3.370785	929.942383	-3	-8
2.295881	562.362183	3.365691	909.500793	-3	-7.5
2.383073	600.197876	3.349469	884.840515	-3	-7
2.431283	624.22168	3.332801	854.479065	-3	-6.5
2.455182	633.941345	3.305082	819.281677	-3	-6
2.458972	630.527222	3.270705	778.297607	-3	-5.5
2.435777	613.655701	3.219792	732.415039	-3	-5
2.396087	585.914429	3.165623	680.478088	-3	-4.5
2.350217	546.936401	3.125141	623.062439	-3	-4
2.272304	502.29483	3.060812	563.440552	-3	-3.5
2.145542	450.975281	3.006921	500.95575	-3	-3
2.041739	398.072388	2.938364	438.52594	-3	-2.5
1.90031	345.723236	2.86704	379.26593	-3	-2
1.729861	294.471771	2.750719	323.415771	-3	-1.5
1.538769	246.634949	2.615635	271.331207	-3	-1
1.34583	203.644958	2.461982	225.885986	-3	-0.5
1.171154	165.563751	2.295901	185.743256	-3	0
0.952679	133.436081	2.121363	152.580643	-3	0.5
0.791941	106.342384	1.943361	123.789375	-3	1
0.596536	82.672516	1.734791	100.174812	-3	1.5
0.44884	64.360962	1.510704	81.048805	-3	2
1.176443	237.42926	3.388669	984.491516	-2.5	-10
1.505497	309.930725	3.380649	977.620178	-2.5	-9.5
1.785132	385.666321	3.377165	968.736755	-2.5	-9
2.025567	458.592407	3.373686	957.199829	-2.5	-8.5
2.210405	524.020874	3.371104	943.408997	-2.5	-8
2.321776	579.708618	3.360688	926.73877	-2.5	-7.5
2.407907	622.284302	3.3483	906.607788	-2.5	-7
2.466353	651.220581	3.343756	880.947144	-2.5	-6.5
2.475654	666.470154	3.305839	851.663452	-2.5	-6
2.492486	669.333679	3.27193	817.988403	-2.5	-5.5
2.482062	658.9953	3.234523	777.582153	-2.5	-5
2.463731	636.553528	3.189021	731.114075	-2.5	-4.5
2.415027	603.591492	3.151698	679.504883	-2.5	-4
2.368519	562.242615	3.095822	622.877258	-2.5	-3.5
2.288713	512.835754	3.053722	562.420044	-2.5	-3
2.188483	459.564728	2.999935	500.108154	-2.5	-2.5
2.044927	404.92041	2.942332	439.024109	-2.5	-2
1.902557	349.999451	2.856611	379.534912	-2.5	-1.5
1.744778	297.725586	2.754091	322.748901	-2.5	-1
1.566462	249.573532	2.619549	271.86087	-2.5	-0.5
1.383749	204.95874	2.474215	225.532272	-2.5	0
1.197161	167.849091	2.299442	186.183731	-2.5	0.5
0.974171	134.121323	2.118233	152.404221	-2.5	1
0.768161	105.171989	1.909532	122.872437	-2.5	1.5
0.598741	83.440895	1.714118	100.099945	-2.5	2
1.19771	240.113464	3.390359	987.164795	-2	-10
1.524866	313.494446	3.384644	981.628357	-2	-9.5
1.808909	391.19397	3.389858	974.278748	-2	-9
2.045933	466.200043	3.380396	964.847534	-2	-8.5
2.228066	534.732178	3.367783	953.796631	-2	-8
2.343982	592.608887	3.365873	940.120117	-2	-7.5
2.442317	639.598877	3.361506	923.501221	-2	-7
2.490921	674.010681	3.355882	903.997375	-2	-6.5
2.532615	694.779419	3.316316	879.558044	-2	-6
2.531065	702.207397	3.287186	851.325439	-2	-5.5
2.530245	698.684082	3.254487	817.637146	-2	-5
2.506513	682.088623	3.210602	776.909729	-2	-4.5
2.464248	655.198364	3.158976	730.263367	-2	-4
2.434969	618.469971	3.130421	679.408142	-2	-3.5
2.389517	571.965149	3.094222	621.958191	-2	-3
2.298375	521.903748	3.041937	561.828064	-2	-2.5
2.169317	466.394714	2.971613	500.873383	-2	-2
2.04065	410.172791	2.924271	438.883881	-2	-1.5
1.910879	353.792053	2.853285	379.038849	-2	-1
1.74848	300.632355	2.735322	322.938599	-2	-0.5
1.586665	251.211853	2.637556	271.897705	-2	0
1.378649	206.488693	2.475933	225.881271	-2	0.5
1.181282	168.031036	2.30253	185.912674	-2	1
0.975667	134.269943	2.115405	151.922821	-2	1.5
0.783748	106.875137	1.919633	123.737518	-2	2
1.233249	240.971741	3.393356	988.326233	-1.5	-10
1.550252	315.858521	3.391864	983.758545	-1.5	-9.5
1.828704	394.648376	3.383027	978.106934	-1.5	-9
2.057049	471.725342	3.377955	970.612732	-1.5	-8.5
2.243448	542.413696	3.386074	961.492554	-1.5	-8
2.371902	603.755981	3.380127	950.443481	-1.5	-7.5
2.460892	654.59137	3.371717	937.661194	-1.5	-7
2.506355	691.862671	3.362548	921.898438	-1.5	-6.5
2.551633	717.572021	3.336859	902.968201	-1.5	-6
2.567426	731.08551	3.313872	879.240662	-1.5	-5.5
2.571846	731.550964	3.275841	851.453186	-1.5	-5
2.547195	721.506104	3.212754	816.481079	-1.5	-4.5
2.523721	699.66626	3.188017	775.744019	-1.5	-4
2.499208	668.541992	3.167683	729.994324	-1.5	-3.5
2.461149	628.902222	3.124026	678.516113	-1.5	-3
2.365343	581.17334	3.073886	621.597961	-1.5	-2.5
2.291449	527.171387	3.018085	561.235657	-1.5	-2
2.176329	471.405731	2.965886	500.347626	-1.5	-1.5
2.054397	414.126526	2.91045	438.87793	-1.5	-1
1.918743	356.914825	2.83469	378.420319	-1.5	-0.5
1.7755	302.744995	2.761319	322.66391	-1.5	0
1.561599	251.769867	2.634392	270.92511	-1.5	0.5
1.389872	208.139847	2.490214	226.216644	-1.5	1
1.179752	168.50946	2.31002	185.779312	-1.5	1.5
0.975993	135.126297	2.11783	152.480728	-1.5	2
1.244279	242.672119	3.39932	990.28479	-1	-10
1.568542	318.28363	3.40465	986.507812	-1	-9.5
1.856746	397.868835	3.389102	980.900635	-1	-9
2.086961	476.11615	3.391261	974.807922	-1	-8.5
2.252362	549.18396	3.379224	967.869202	-1	-8
2.381628	612.1073	3.380972	959.998901	-1	-7.5
2.465103	665.901245	3.374032	948.27063	-1	-7
2.532486	707.211914	3.373446	937.115845	-1	-6.5
2.574003	735.842041	3.339312	922.026123	-1	-6
2.580971	752.904785	3.310909	902.233521	-1	-5.5
2.58762	760.036377	3.281931	879.183411	-1	-5
2.592983	755.13916	3.243971	850.040588	-1	-4.5
2.578332	739.402466	3.220902	815.801086	-1	-4
2.545171	713.136169	3.191728	774.529114	-1	-3.5
2.502807	679.628052	3.135471	729.676025	-1	-3
2.443202	636.809204	3.093379	677.375671	-1	-2.5
2.357349	587.186157	3.038986	621.053955	-1	-2
2.291182	533.036072	3.005471	562.194092	-1	-1.5
2.181516	475.469269	2.971426	500.886292	-1	-1
2.050276	416.598083	2.905109	439.132294	-1	-0.5
1.912433	358.646149	2.833819	379.036346	-1	0
1.764396	303.434204	2.753438	322.913177	-1	0.5
1.582629	254.573349	2.640133	272.3974	-1	1
1.370539	208.271851	2.480211	225.956345	-1	1.5
1.181488	169.550919	2.286885	185.717621	-1	2
1.262526	244.377441	3.413683	991.44696	-0.5	-10
1.58797	319.971313	3.411756	987.831116	-0.5	-9.5
1.872118	399.815308	3.41077	983.675781	-0.5	-9
2.089578	478.397766	3.390492	978.700867	-0.5	-8.5
2.263769	554.109009	3.389712	972.574097	-0.5	-8
2.389265	619.158325	3.375651	966.036926	-0.5	-7.5
2.486188	674.205444	3.375171	958.323059	-0.5	-7
2.536286	718.564392	3.365546	948.629395	-0.5	-6.5
2.565028	751.093079	3.339404	936.527405	-0.5	-6
2.624779	773.193237	3.321173	922.259888	-0.5	-5.5
2.626837	782.022949	3.297652	900.999146	-0.5	-5
2.617531	783.032593	3.257719	877.426086	-0.5	-4.5
2.616397	772.908203	3.233848	849.034363	-0.5	-4
2.601473	754.542603	3.208378	815.41095	-0.5	-3.5
2.537524	725.333557	3.15559	774.977234	-0.5	-3
2.480257	688.536926	3.115992	729.442017	-0.5	-2.5
2.462058	643.324036	3.10014	677.448914	-0.5	-2
2.379242	591.80719	3.045572	621.28125	-0.5	-1.5
2.308665	536.177551	3.025388	561.147217	-0.5	-1
2.187875	478.046814	2.973846	499.636963	-0.5	-0.5
2.069749	419.242737	2.919452	439.589203	-0.5	0
1.924669	360.099457	2.852695	379.783997	-0.5	0.5
1.765412	305.717163	2.756793	323.449554	-0.5	1
1.557569	253.868347	2.629742	271.50354	-0.5	1.5
1.379534	208.922897	2.473273	225.610489	-0.5	2
1.279735	245.472046	3.430797	992.984192	0	-10
1.605972	322.25824	3.418469	990.521973	0	-9.5
1.882307	401.460205	3.423064	986.501404	0	-9
2.107633	482.564606	3.400928	981.972961	0	-8.5
2.275101	557.470459	3.393365	977.025574	0	-8
2.405907	624.846558	3.379099	971.03363	0	-7.5
2.496897	681.63269	3.375445	963.932861	0	-7
2.561656	725.729919	3.384978	957.0271	0	-6.5
2.616337	762.367493	3.351658	947.775208	0	-6
2.634207	786.197754	3.333133	934.978882	0	-5.5
2.648135	800.643372	3.304613	920.307373	0	-5
2.653019	806.569946	3.268015	901.931824	0	-4.5
2.639138	801.832642	3.236616	877.799683	0	-4
2.630254	787.672546	3.212625	849.202759	0	-3.5
2.604261	765.744507	3.181232	815.199829	0	-3
2.573968	734.556641	3.144934	775.286011	0	-2.5
2.511817	694.176941	3.103521	729.093567	0	-2
2.466065	647.744019	3.081616	676.966064	0	-1.5
2.359187	596.284668	3.047506	621.127747	0	-1
2.309939	539.500549	3.007359	561.580933	0	-0.5
2.181853	480.076721	2.969086	500.584076	0	0
2.079061	419.690735	2.911079	439.051056	0	0.5
1.919088	361.57959	2.843546	379.402893	0	1
1.765037	305.777618	2.756522	323.479279	0	1.5
1.540788	254.60994	2.617377	271.453583	0	2
1.296436	246.717712	3.429909	993.222046	0.5	-10
1.632363	323.20752	3.418921	990.759338	0.5	-9.5
1.922171	403.583252	3.409215	986.662842	0.5	-9
2.132348	484.868103	3.409487	983.560242	0.5	-8.5
2.317189	560.432251	3.400536	979.02948	0.5	-8
2.420124	627.704895	3.391718	974.332458	0.5	-7.5
2.507795	686.248413	3.385471	970.160889	0.5	-7
2.566076	733.171509	3.378368	963.279053	0.5	-6.5
2.613536	769.084167	3.356233	956.765076	0.5	-6
2.644042	798.676636	3.33509	946.716919	0.5	-5.5
2.663029	816.006653	3.296798	934.62384	0.5	-5
2.666556	825.40564	3.264605	919.782043	0.5	-4.5
2.658012	824.96521	3.230902	900.890137	0.5	-4
2.660399	817.055176	3.213272	877.5177	0.5	-3.5
2.648829	799.357605	3.191103	848.43512	0.5	-3
2.608752	773.977478	3.17281	814.454102	0.5	-2.5
2.560085	740.592834	3.146254	774.848267	0.5	-2
2.520121	699.78418	3.12574	729.095276	0.5	-1.5
2.472117	652.550781	3.091097	677.582458	0.5	-1
2.390918	599.485474	3.056726	622.021301	0.5	-0.5
2.290754	541.30542	3.012073	562.494995	0.5	0
2.20655	481.566681	2.972518	501.001556	0.5	0.5
2.076298	421.070496	2.904875	439.284088	0.5	1
1.920159	361.799835	2.84986	379.448822	0.5	1.5
1.732893	305.922638	2.747694	323.133331	0.5	2
1.290482	246.929504	3.410721	993.780212	1	-10
1.650047	324.544434	3.416234	991.940002	1	-9.5
1.915609	405.901917	3.406722	988.67157	1	-9
2.150494	486.882385	3.406423	985.612305	1	-8.5
2.312686	563.555786	3.393619	981.988342	1	-8
2.430287	631.430298	3.385566	976.83728	1	-7.5
2.517792	689.817505	3.37878	972.301758	1	-7
2.575701	737.99585	3.361076	967.672119	1	-6.5
2.613893	777.444946	3.334521	962.776367	1	-6
2.657784	807.705017	3.3089	955.342834	1	-5.5
2.661564	826.691162	3.294396	947.516174	1	-5
2.684011	839.968689	3.271732	935.263	1	-4.5
2.684394	842.709656	3.239244	919.598938	1	-4
2.680003	839.386841	3.212044	900.066589	1	-3.5
2.673848	826.175232	3.202146	875.389954	1	-3
2.64816	806.773804	3.198359	847.44397	1	-2.5
2.600624	779.920898	3.191642	814.400879	1	-2
2.563089	745.890015	3.146675	774.69873	1	-1.5
2.538502	703.812012	3.138477	728.915588	1	-1
2.44535	655.227783	3.090523	677.312683	1	-0.5
2.388394	601.827271	3.063674	622.492188	1	0
2.299727	542.428894	3.024318	561.792908	1	0.5
2.201048	483.104584	2.959229	500.96814	1	1
2.05813	421.296143	2.908228	439.513641	1	1.5
1.902334	362.155304	2.843657	379.596069	1	2
1.325099	248.138611	3.430799	994.022766	1.5	-10
1.632339	323.961243	3.426529	991.825317	1.5	-9.5
1.918565	406.32373	3.42149	989.194092	1.5	-9
2.141735	488.416016	3.407938	987.096008	1.5	-8.5
2.311647	563.272827	3.403041	982.414673	1.5	-8
2.434482	633.229126	3.391502	980.458252	1.5	-7.5
2.52615	692.908936	3.379414	977.5177	1.5	-7
2.591074	742.276978	3.362236	971.803345	1.5	-6.5
2.629861	782.865601	3.341672	966.944763	1.5	-6
2.648594	813.58252	3.323081	961.821655	1.5	-5.5
2.671109	836.134827	3.294966	954.495117	1.5	-5
2.679531	850.079834	3.255746	945.015747	1.5	-4.5
2.677088	857.627319	3.232283	933.646057	1.5	-4
2.695973	856.549011	3.223944	918.115479	1.5	-3.5
2.67201	849.832764	3.216934	899.900513	1.5	-3
2.674341	835.100159	3.204553	875.741455	1.5	-2.5
2.630176	813.005249	3.193756	847.034729	1.5	-2
2.611144	785.047363	3.186556	814.486694	1.5	-1.5
2.569579	749.80072	3.147106	775.426331	1.5	-1
2.528758	706.68811	3.133822	729.255371	1.5	-0.5
2.465795	657.697754	3.095861	677.98877	1.5	0
2.389923	602.734192	3.042036	621.90918	1.5	0.5
2.304486	544.159912	3.007872	562.07428	1.5	1
2.188891	483.424194	2.960838	500.897797	1.5	1.5
2.075109	422.451538	2.910767	439.332245	1.5	2
1.320883	247.185425	3.442031	994.884216	2	-10
1.653156	325.554932	3.448123	992.554199	2	-9.5
1.920248	407.837952	3.432432	990.920471	2	-9
2.150126	488.97641	3.424273	988.573303	2	-8.5
2.313834	566.412598	3.407422	983.679199	2	-8
2.438673	633.774536	3.401332	981.116333	2	-7.5
2.526977	694.824707	3.391735	977.41156	2	-7
2.574465	742.191589	3.37175	974.728149	2	-6.5
2.621435	783.073792	3.350174	970.498047	2	-6
2.631982	815.592896	3.314815	965.855957	2	-5.5
2.655059	839.152832	3.289956	960.289551	2	-5
2.678338	858.256714	3.271075	953.862549	2	-4.5
2.696908	868.302734	3.237099	945.691589	2	-4
2.699831	871.691833	3.232801	933.098755	2	-3.5
2.683199	868.045776	3.218228	917.759094	2	-3
2.684121	857.751343	3.211232	899.134094	2	-2.5
2.646309	840.940979	3.192612	875.661865	2	-2
2.632542	818.850647	3.187589	847.718628	2	-1.5
2.620381	788.86554	3.179713	813.802246	2	-1
2.57692	752.441895	3.150094	774.917114	2	-0.5
2.535771	708.577454	3.124765	729.083435	2	0
2.464961	658.8125	3.080706	678.085449	2	0.5
2.376545	603.746948	3.040335	621.685059	2	1
2.294197	543.922607	3.011463	562.440002	2	1.5
2.177243	483.403046	2.961148	500.586304	2	2

## Sheet: Fig. 6, S2 Fig - bottom row
1.572394	171.023453	2.051102	219.115646	-5	-5
1.577129	171.125427	2.044443	210.024506	-5	-4
1.562796	169.776962	1.972723	186.772247	-5	-3
1.57024	167.978043	1.802806	126.926857	-5	-2
1.457522	163.880493	1.362061	29.933924	-5	-1
1.312056	152.417068	0.777032	7.084383	-5	0
1.09709	128.901062	0.55056	3.913744	-5	1
0.933503	103.185677	0.451081	3.041587	-5	2
0.864664	86.510567	0.41754	2.733263	-5	3
0.843537	79.604416	0.387711	2.640463	-5	4
0.854705	76.272827	0.416532	2.621688	-5	5
1.54373	165.430557	2.047661	216.492264	-4	-5
1.543595	164.652435	2.043796	207.969452	-4	-4
1.520704	163.859879	1.968147	184.875168	-4	-3
1.492424	161.343079	1.783558	124.750374	-4	-2
1.430954	156.294113	1.342989	29.643156	-4	-1
1.26312	141.032166	0.769361	7.090277	-4	0
1.021498	113.3535	0.545921	3.89499	-4	1
0.867045	81.925529	0.4398	3.028387	-4	2
0.759436	63.255512	0.402982	2.744064	-4	3
0.736497	57.373104	0.397348	2.639664	-4	4
0.696819	55.123608	0.405722	2.61259	-4	5
1.468006	147.26828	2.04616	210.870117	-3	-5
1.462511	145.811188	2.043089	201.871094	-3	-4
1.442763	145.413452	1.959798	179.090042	-3	-3
1.408983	141.309006	1.767905	119.609688	-3	-2
1.304599	130.091446	1.308128	27.559612	-3	-1
1.107692	106.837418	0.786991	6.889228	-3	0
0.893532	67.425041	0.534192	3.848552	-3	1
0.656005	37.811546	0.444535	3.007792	-3	2
0.595387	26.570053	0.404296	2.718495	-3	3
0.511942	22.410948	0.421837	2.64529	-3	4
0.538385	20.351717	0.401109	2.591195	-3	5
1.20077	93.134819	2.029963	196.065445	-2	-5
1.191962	90.653511	1.988915	187.230652	-2	-4
1.175889	88.014778	1.933655	164.121353	-2	-3
1.115086	79.986069	1.756383	105.327408	-2	-2
0.970498	61.772533	1.251765	23.548384	-2	-1
0.648102	30.024578	0.747898	6.542402	-2	0
0.409547	9.854602	0.540576	3.767789	-2	1
0.364738	5.206586	0.435228	2.9434	-2	2
0.304736	4.24774	0.403315	2.679463	-2	3
0.293539	3.91724	0.392835	2.577949	-2	4
0.31094	3.776492	0.394941	2.540254	-2	5
0.418001	8.070689	1.941537	166.447433	-1	-5
0.395854	7.785916	1.932349	157.29834	-1	-4
0.407335	7.166914	1.829239	133.774414	-1	-3
0.332582	5.626232	1.662414	78.946556	-1	-2
0.285983	3.70135	1.179151	17.727936	-1	-1
0.164713	2.308051	0.67292	5.934294	-1	0
0.125821	1.657298	0.487882	3.522506	-1	1
0.083324	1.393461	0.41128	2.811393	-1	2
0.079685	1.290795	0.391126	2.56924	-1	3
0.077541	1.236971	0.37839	2.472502	-1	4
0.069457	1.207263	0.388089	2.454647	-1	5
0.051907	0.970153	1.797882	122.514923	0	-5
0.059105	0.955649	1.779504	114.635185	0	-4
0.036092	0.935291	1.72789	92.195122	0	-3
0.053504	0.861635	1.457856	47.299164	0	-2
0.028941	0.74555	1.028255	12.571259	0	-1
0.015026	0.609594	0.66642	5.187803	0	0
0.019393	0.523497	0.474697	3.250125	0	1
0.021846	0.463788	0.414011	2.637769	0	2
0.023773	0.464756	0.379186	2.42164	0	3
0.020188	0.439391	0.364659	2.340636	0	4
0.019964	0.428107	0.372243	2.300701	0	5
0.009223	0.289185	1.671699	82.889915	1	-5
0.008079	0.288337	1.627236	75.207977	1	-4
0.008898	0.280648	1.560823	57.673492	1	-3
0.0086	0.274999	1.327268	27.910206	1	-2
0.006637	0.245197	0.937129	9.697121	1	-1
0.00742	0.209203	0.602235	4.619001	1	0
0.004694	0.202495	0.435738	3.016399	1	1
0.003801	0.167297	0.380985	2.484341	1	2
0.004043	0.167356	0.36357	2.296624	1	3
0.003035	0.165001	0.344367	2.219506	1	4
0.003287	0.177145	0.332513	2.194802	1	5
0.001163	0.100002	1.579993	61.535358	2	-5
0.002879	0.10091	1.562587	55.317326	2	-4
0.001041	0.099559	1.451805	41.545101	2	-3
0.001778	0.095503	1.227268	20.45425	2	-2
0.001154	0.092101	0.834407	8.457406	2	-1
0.001462	0.077294	0.5692	4.303842	2	0
0.000765	0.072705	0.426209	2.879595	2	1
0.000846	0.070799	0.36059	2.397044	2	2
0.000939	0.066456	0.357357	2.212791	2	3
0.000453	0.063201	0.330463	2.145998	2	4
0.000865	0.067497	0.306354	2.126198	2	5
0.000407	0.038877	1.553551	52.421249	3	-5
0.000508	0.038256	1.506549	46.851601	3	-4
0.000393	0.041049	1.415946	34.415081	3	-3
0.0008	0.040522	1.154966	17.762745	3	-2
0.000616	0.033601	0.815224	7.872756	3	-1
0.000488	0.036725	0.56768	4.145454	3	0
0.000115	0.032977	0.423461	2.814646	3	1
0.00028	0.033325	0.36885	2.348008	3	2
0.000318	0.022201	0.299868	2.157357	3	3
0.000319	0.026977	0.338333	2.098405	3	4
0.000135	0.022703	0.33229	2.077708	3	5
0.000278	0.031553	1.538951	48.775517	4	-5
0.000233	0.021021	1.500662	43.614468	4	-4
0.000434	0.020073	1.396338	32.201057	4	-3
0.000543	0.026475	1.170992	17.053135	4	-2
0.000457	0.010923	0.825804	7.689943	4	-1
0.000593	0.018377	0.558499	4.102506	4	0
0.000228	0.01675	0.422936	2.794941	4	1
0.000233	0.016702	0.363141	2.324119	4	2
0.00029	0.021174	0.313722	2.144149	4	3
0.000369	0.019	0.33804	2.087401	4	4
0.000268	0.019178	0.321444	2.064751	4	5
0.000259	0.023101	1.518549	48.013672	5	-5
0.00041	0.023702	1.489591	42.652786	5	-4
0.000337	0.015423	1.395023	31.590324	5	-3
0.000488	0.029846	1.167206	16.668854	5	-2
0.000298	0.017373	0.811711	7.64133	5	-1
0.000505	0.0182	0.551416	4.088405	5	0
0.000237	0.024047	0.434167	2.787102	5	1
0.000246	0.015976	0.365718	2.314774	5	2
0.000215	0.025077	0.330139	2.149955	5	3
0.000378	0.019824	0.339695	2.087402	5	4
0.000448	0.019232	0.335583	2.060404	5	5

## Sheet: Fig. 7, S3 Fig
Fig. 7 A, S3 Fig A							Fig. 7 B, S3 Fig B
1.177852	72.456833	1.823082	121.022064	0.1	0.1		1.18817	100.394714	0.655786	5.128032	0.1	0.1
1.616901	163.150955	1.822475	121.022049	0.2	0.1		1.341017	199.068024	0.655786	5.128032	0.2	0.1
1.875484	256.339172	1.823082	121.022064	0.3	0.1		1.337354	297.883026	0.653014	5.127889	0.3	0.1
2.139078	350.067047	1.821976	121.021927	0.4	0.1		1.421798	397.126068	0.669088	5.128032	0.4	0.1
2.293964	443.971893	1.823075	121.021065	0.5	0.1		1.440402	495.911743	0.655786	5.128032	0.5	0.1
2.429952	538.746338	1.82049	121.022064	0.6	0.1		1.522974	595.421509	0.655786	5.128032	0.6	0.1
2.546116	633.125061	1.844958	121.022064	0.7	0.1		1.529868	693.82135	0.653014	5.127889	0.7	0.1
2.640302	724.655579	1.823075	121.021065	0.8	0.1		1.557797	792.818542	0.655021	5.127746	0.8	0.1
2.686229	810.505859	1.82049	121.022064	0.9	0.1		1.573414	892.343384	0.655786	5.128032	0.9	0.1
1.177899	72.452972	2.066019	213.273972	0.1	0.2		1.20214	100.392868	0.768071	6.885646	0.1	0.2
1.616964	163.161957	2.064651	213.273544	0.2	0.2		1.341017	199.068024	0.768071	6.885646	0.2	0.2
1.876105	256.336182	2.062911	213.273148	0.3	0.2		1.337354	297.883026	0.769472	6.884789	0.3	0.2
2.139078	350.067047	2.0643	213.272919	0.4	0.2		1.422678	397.135071	0.768124	6.884646	0.4	0.2
2.29307	443.971863	2.066445	213.272919	0.5	0.2		1.440127	495.901459	0.768124	6.884646	0.5	0.2
2.4343	538.726929	2.069823	213.272919	0.6	0.2		1.518085	595.398193	0.768124	6.884646	0.6	0.2
2.544305	633.104736	2.076067	213.272919	0.7	0.2		1.52963	693.815918	0.788325	6.884789	0.7	0.2
2.646373	724.703247	2.061282	213.272354	0.8	0.2		1.557797	792.818542	0.795616	6.884789	0.8	0.2
2.686229	810.505859	2.06208	213.272919	0.9	0.2		1.564501	892.326782	0.800869	6.884789	0.9	0.2
1.177616	72.452415	2.279901	309.224823	0.1	0.3		1.18817	100.388741	0.965884	10.393235	0.1	0.3
1.615236	163.146439	2.275039	309.222778	0.2	0.3		1.341017	199.068024	0.960524	10.392055	0.2	0.3
1.875975	256.340607	2.275039	309.222778	0.3	0.3		1.337354	297.883026	0.957303	10.391122	0.3	0.3
2.13791	350.059448	2.276164	309.223175	0.4	0.3		1.424612	397.13858	0.955268	10.390213	0.4	0.3
2.293964	443.971893	2.276223	309.222778	0.5	0.3		1.440127	495.901459	0.959388	10.390215	0.5	0.3
2.429952	538.746338	2.276158	309.222656	0.6	0.3		1.512809	595.414001	0.963488	10.389929	0.6	0.3
2.542804	633.11261	2.282991	309.222778	0.7	0.3		1.525391	693.81189	0.961376	10.389215	0.7	0.3
2.637525	724.523438	2.28245	309.222778	0.8	0.3		1.558062	792.819275	0.976075	10.390215	0.8	0.3
2.686229	810.505859	2.276158	309.222656	0.9	0.3		1.57084	892.352966	0.982418	10.3905	0.9	0.3
1.177899	72.45298	2.446829	406.828705	0.1	0.4		1.18817	100.388741	1.238393	22.520849	0.1	0.4
1.616901	163.150955	2.442854	406.827271	0.2	0.4		1.341017	199.068024	1.229667	22.519213	0.2	0.4
1.893083	256.330353	2.442854	406.827271	0.3	0.4		1.337354	297.883026	1.229192	22.518068	0.3	0.4
2.144179	350.069916	2.442854	406.827271	0.4	0.4		1.423436	397.126068	1.224171	22.516525	0.4	0.4
2.293964	443.971893	2.442854	406.827271	0.5	0.4		1.445109	495.930176	1.220692	22.515293	0.5	0.4
2.433799	538.710632	2.442854	406.827271	0.6	0.4		1.522421	595.414734	1.220034	22.514463	0.6	0.4
2.546299	633.139587	2.442854	406.827271	0.7	0.4		1.531584	693.831543	1.224157	22.514467	0.7	0.4
2.652434	724.664124	2.442854	406.827271	0.8	0.4		1.557797	792.818542	1.228209	22.514183	0.8	0.4
2.686229	810.505859	2.442854	406.827271	0.9	0.4		1.572698	892.346619	1.231308	22.514177	0.9	0.4
1.177852	72.45298	2.556395	504.200348	0.1	0.5		1.18817	100.388741	1.403169	438.189667	0.1	0.5
1.616495	163.153671	2.555763	504.201355	0.2	0.5		1.342735	199.067581	1.377454	438.188141	0.2	0.5
1.893083	256.330353	2.555763	504.201355	0.3	0.5		1.344724	297.898743	1.364266	431.505585	0.3	0.5
2.139196	350.07019	2.555763	504.201355	0.4	0.5		1.423494	397.130829	1.44188	438.185394	0.4	0.5
2.293964	443.971893	2.555763	504.201355	0.5	0.5		1.440402	495.911743	1.438905	438.183777	0.5	0.5
2.436377	538.749512	2.555763	504.201355	0.6	0.5		1.519933	595.417358	1.3943	438.18219	0.6	0.5
2.549559	633.104492	2.555763	504.201355	0.7	0.5		1.530694	693.81189	1.393851	438.181	0.7	0.5
2.645675	724.664185	2.555763	504.201355	0.8	0.5		1.555389	792.862488	1.422725	436.565582	0.8	0.5
2.686229	810.505859	2.555763	504.201355	0.9	0.5		1.572295	892.353638	1.358851	438.177856	0.9	0.5
1.177852	72.45298	2.610437	601.203674	0.1	0.6		1.198568	100.392868	3.416459	963.242065	0.1	0.6
1.616433	163.153671	2.605571	601.200989	0.2	0.6		1.323553	199.065445	3.41576	963.17572	0.2	0.6
1.875484	256.339172	2.608852	601.202637	0.3	0.6		1.344724	297.898743	3.416587	963.176636	0.3	0.6
2.137923	350.059906	2.605571	601.200989	0.4	0.6		1.423436	397.126099	3.415641	963.172913	0.4	0.6
2.294332	443.971863	2.605472	601.200806	0.5	0.6		1.440127	495.901459	3.416169	963.173035	0.5	0.6
2.4343	538.726929	2.605075	601.200378	0.6	0.6		1.525635	595.421509	3.418929	963.171448	0.6	0.6
2.545331	633.121887	2.611878	601.200806	0.7	0.6		1.525391	693.81189	3.417432	963.170227	0.7	0.6
2.640302	724.655579	2.610704	601.2005	0.8	0.6		1.558796	792.841797	3.415045	963.230408	0.8	0.6
2.686229	810.505859	2.616187	601.201538	0.9	0.6		1.568467	892.326782	3.416419	963.16687	0.9	0.6
1.177899	72.452972	2.727349	695.739685	0.1	0.7		1.18817	100.388741	3.41486	980.881775	0.1	0.7
1.616433	163.153671	2.726418	695.739136	0.2	0.7		1.341017	199.068024	3.415231	980.88031	0.2	0.7
1.875484	256.339172	2.719751	695.737183	0.3	0.7		1.337354	297.883026	3.414671	980.878967	0.3	0.7
2.13791	350.059448	2.720917	695.737488	0.4	0.7		1.422678	397.135071	3.412645	980.877686	0.4	0.7
2.29268	443.971863	2.719751	695.737183	0.5	0.7		1.445023	495.930908	3.415186	980.865356	0.5	0.7
2.429952	538.746338	2.72332	695.737183	0.6	0.7		1.518085	595.398193	3.414253	980.864197	0.6	0.7
2.546898	633.146912	2.732199	695.73761	0.7	0.7		1.525391	693.81189	3.413743	980.872925	0.7	0.7
2.646373	724.703247	2.727504	695.737183	0.8	0.7		1.558367	792.819946	3.412799	980.860718	0.8	0.7
2.686229	810.505859	2.730622	695.73761	0.9	0.7		1.564501	892.326782	3.414558	980.859497	0.9	0.7
1.177852	72.452988	2.811304	786.25769	0.1	0.8		1.18817	100.388741	3.437176	987.598694	0.1	0.8
1.619786	163.153671	2.809208	786.257141	0.2	0.8		1.341017	199.068024	3.43832	987.597534	0.2	0.8
1.875484	256.339172	2.80846	786.256409	0.3	0.8		1.344724	297.898743	3.437654	987.596313	0.3	0.8
2.139078	350.067047	2.806778	786.255249	0.4	0.8		1.422221	397.126068	3.433883	987.59436	0.4	0.8
2.294332	443.971863	2.804246	786.254333	0.5	0.8		1.440127	495.901459	3.436774	987.592102	0.5	0.8
2.431913	538.746338	2.804429	786.25293	0.6	0.8		1.518085	595.398193	3.433809	987.590698	0.6	0.8
2.546478	633.125061	2.811867	786.254028	0.7	0.8		1.525391	693.81189	3.437593	987.586243	0.7	0.8
2.652434	724.664124	2.807811	786.252197	0.8	0.8		1.546132	792.822815	3.438061	987.587891	0.8	0.8
2.686229	810.505859	2.810165	786.252747	0.9	0.8		1.571622	892.360352	3.433642	987.586609	0.9	0.8
1.177852	72.452988	2.922948	864.196777	0.1	0.9		1.18817	100.388741	3.432826	992.100159	0.1	0.9
1.615236	163.146439	2.931355	864.196045	0.2	0.9		1.323307	199.067581	3.43295	992.098633	0.2	0.9
1.876668	256.339172	2.927082	864.195435	0.3	0.9		1.345188	297.898743	3.432064	992.097412	0.3	0.9
2.138646	350.067444	2.92948	864.193726	0.4	0.9		1.422221	397.126068	3.433462	992.095703	0.4	0.9
2.300484	443.988312	2.925143	864.192505	0.5	0.9		1.445023	495.930908	3.433247	992.093445	0.5	0.9
2.434133	538.740051	2.927549	864.190552	0.6	0.9		1.522488	595.398193	3.431822	992.091797	0.6	0.9
2.545331	633.121887	2.921824	864.18811	0.7	0.9		1.525645	693.81189	3.433246	992.090698	0.7	0.9
2.652434	724.664124	2.919815	864.187378	0.8	0.9		1.557277	792.828674	3.432684	992.088562	0.8	0.9
2.686229	810.505859	2.922075	864.186462	0.9	0.9		1.572192	892.34668	3.431672	992.087341	0.9	0.9

## Sheet: Fig. 8
0.068007	9.965874	102.507652	31.656605	1				0.017548	4.286629	100.037941	9.89313	10
0.091541	19.306923	102.415962	31.743725	2				0.054234	8.130905	101.358017	9.863175	11
0.13331	29.283363	102.376671	31.576142	3				0.163711	17.294609	101.884979	9.614239	12
0.143336	37.969772	102.678085	31.670622	4				0.249081	26.187134	102.925766	9.642334	13
0.258161	47.986191	102.433167	31.775642	5				0.321864	33.072914	105.851631	9.848362	14
0.240403	58.297829	102.331627	31.590582	6				0.449632	42.143875	106.89769	9.868026	15
0.358266	87.503136	102.605659	31.364353	9				0.587273	52.550499	106.325203	9.873665	16
0.364993	97.158478	102.837173	31.352769	10				0.786222	65.722786	103.322777	9.70266	17
0.436569	106.571571	102.842323	31.325955	11				1.091621	85.33149	103.821114	9.685534	19
0.529793	116.191414	102.794411	31.593194	12				1.313879	108.234207	100.665146	9.61561	21
0.524074	125.892693	102.628059	31.800157	13				1.307421	113.442322	105.356628	9.879548	22
0.680356	136.290588	102.418114	31.671501	14				1.58084	147.221603	102.360565	9.607075	25
0.625459	146.231567	102.446434	31.704338	15				1.622595	152.910034	106.430511	9.850395	26
0.706218	156.115326	102.539055	31.659813	16				1.915793	198.382446	101.463478	9.584941	30
0.770141	165.638504	102.426559	31.635497	17				1.924006	204.55307	105.01255	9.845883	31
0.863716	175.78302	102.382271	31.623549	18				2.200414	269.226013	100.159866	9.520588	37
0.889765	185.266418	102.563354	31.665704	19				2.206947	276.692047	102.711784	9.630782	38
0.96399	195.279785	102.571068	31.528029	20				2.22173	283.263519	105.68058	9.90832	39
1.026311	204.843674	102.478806	31.421079	21				2.495832	386.35968	102.208488	9.565359	49
1.066326	214.818436	102.420334	31.468688	22				2.503592	394.325073	104.123306	9.690121	50
1.099193	233.835052	102.244942	31.456133	24				2.522786	402.149017	106.266167	9.897374	51
1.295906	262.9104	102.391937	31.30021	27				2.857524	556.817993	101.503448	9.644866	66
1.363954	290.205322	102.961899	31.469464	30				2.874192	565.216492	102.988075	9.755357	67
1.451228	319.381348	102.766945	31.350401	33				2.898502	573.968506	104.53891	9.824187	68
1.552969	346.587585	102.783073	31.343734	36				2.929553	582.625427	106.2397	9.886317	69
1.67739	372.981781	102.824165	31.370844	39				3.229034	828.646851	101.032623	9.620484	93
1.726276	400.360382	102.825417	31.352691	42				3.226035	837.546387	102.126534	9.61368	94
1.811887	428.14502	102.836304	31.307073	45				3.235665	846.570618	103.165634	9.756508	95
1.909058	454.408081	102.823318	31.312687	48				3.246442	855.533325	104.24173	9.75846	96
1.973716	479.01297	102.742035	31.674446	51				3.253129	864.258179	105.473061	9.826672	97
2.016208	503.630219	102.685204	31.721613	54				3.270397	873.202026	106.494125	9.842857	98
2.05812	529.600769	102.477554	31.633012	57
2.104234	554.315186	102.37793	31.73334	60
2.160192	577.653992	102.431526	31.689565	63
2.238181	601.771118	102.394371	31.691614	66
2.277981	624.242065	102.45211	31.61921	69
2.303116	644.574585	102.365173	31.63275	72
2.344576	664.211792	102.402611	31.63843	75
2.408753	684.328735	102.296165	31.5848	78
2.432404	704.121216	102.636436	31.667431	81
2.485349	722.276001	102.565918	31.524776	84
2.529353	738.32959	102.53054	31.501457	87
2.472657	756.618713	102.17347	32.793492	90
2.494677	771.310364	102.095032	32.870633	93
2.538743	784.000977	102.129341	32.830144	96
2.567842	797.825562	102.110039	32.843259	99
2.585618	810.041321	102.187233	32.764727	102
2.622045	821.430115	102.069221	32.717481	105
2.638964	831.328613	102.189766	32.74587	108
2.655151	839.915527	102.290276	32.69219	111
2.670946	848.354126	102.090691	32.698328	114
2.673423	855.978882	102.252045	32.740695	117
2.686142	863.478271	102.341156	32.741545	120
2.693073	870.235779	102.310234	33.220293	123
2.701396	876.358032	102.329826	33.172696	126
2.708825	881.745422	102.297157	32.735296	129
2.724561	887.396179	102.353737	32.745154	132
2.727034	892.394348	102.312424	32.989567	135
2.733303	896.491943	102.433838	32.738458	138
2.736717	900.381653	102.41272	32.787088	141
2.737355	904.187317	102.375038	32.72257	144
2.738561	908.019287	102.501579	32.772878	147

## Sheet: Fig. 9
2.413325	209.13063	11.53838	-5.5	-2.11	-11.27	0.000409			2.413256
2.408814	209.507294	11.515306	-5	-1.61	-10.77	0.000674
2.408552	209.594955	11.506013	-1.5	1.89	-7.27	0.022313
2.408958	209.412537	11.523562	-4	-0.61	-9.77	0.001832
2.396286	209.49295	11.51104	-3.5	-0.11	-9.27	0.00302
2.36571	209.289246	11.508864	-3	0.39	-8.77	0.004979
2.33015	209.140045	11.524224	-2.5	0.89	-8.27	0.008209
2.292719	209.434692	11.516582	-2	1.39	-7.77	0.013534
2.240725	208.943222	11.519917	-1.5	1.89	-7.27	0.022313
2.194399	209.041214	11.533191	-1	2.39	-6.77	0.036788
2.145536	209.421906	11.534466	-0.5	2.89	-6.27	0.060653
2.097417	209.326126	11.539243	0	3.39	-5.77	0.1
2.056158	209.493225	11.531749	0.5	3.89	-5.27	0.164872
2.023028	209.302216	11.552302	1	4.39	-4.77	0.271828
1.988861	209.1539	11.598567	1.5	4.89	-4.27	0.448169
1.961877	209.175766	11.63273	2	5.39	-3.77	0.738906
1.94226	209.119934	11.660484	2.5	5.89	-3.27	1.21825
1.932803	209.04039	11.705233	3	6.39	-2.77	2.008554
1.924191	209.063019	11.754607	3.5	6.89	-2.27	3.311546
1.918246	209.058182	11.783453	4	7.39	-1.77	5.459816
1.915245	208.999237	11.809972	4.5	7.89	-1.27	9.001715
1.910373	209.000687	11.836481	5	8.39	-0.77	14.841319
1.912896	208.948242	11.84475	5.5	8.89	-0.27	24.469198
1.910376	208.896606	11.864628	6	9.39	0.23	40.342888
1.905839	208.8228	11.856001	6.5	9.89	0.73	66.514175
									TF-channel
11.520712	1.0206002025		11.478817	1.0079628415		11.849211	1.3022485632		10.15169	0.9631517511
11.482913	0.9929609325		11.495363	1.0216149764		11.796319	1.3100278146		15.965528	0.9963788858
11.518708	0.9985533968		11.498111	1.0127369617		11.857602	1.2806720111		23.874117	0.9326593314
11.479917	1.0076628603		11.510323	1.0131047582		11.885411	1.2978713988		33.758686	0.980805888
11.480814	1.0032726774		11.527461	1.0103132858		11.88652	1.3052304627		45.643909	0.9445090253
11.543401	0.9958435993		11.597109	1.0075916334		11.917322	1.2927559564		59.655071	0.9311955559
11.618101	0.9954100072		11.654084	0.9912773067		12.052611	1.2921913766		74.593361	0.886905029
11.783104	0.9940087943		11.791027	1.0066805037		12.150533	1.3330322217		89.985023	0.9276771647
12.008903	0.9904100316		12.02272	0.9786527508		12.349129	1.3350923778		105.355042	0.8907659113
12.284228	0.9794622015		12.29403	1.0016959451		12.728675	1.379172459		120.271782	0.9125490965
12.767978	1.0004371875		12.836823	1.0074601013		13.252706	1.3979090006		133.942474	0.9099784584
13.557363	1.0128640798		13.604506	1.0160928298		14.103696	1.4438021069		146.22963	0.9204407
14.670927	1.0011847922		14.751495	1.023395866		15.262522	1.439947736		157.548187	0.9126176108
16.249495	1.0056370983		16.452492	1.0237161641		17.029882	1.5846312969		167.391205	0.9168385101
18.529125	1.0187950052		18.709864	1.0439925699		19.432692	1.6836930776		175.363037	0.9241654101
21.773256	1.000798824		22.116062	1.0574691824		23.045099	1.9096889972		182.137802	0.9450047827
26.707636	1.009881893		27.155579	1.0853687193		28.06624	2.2230103142		188.10881	0.957329064
33.799294	1.0451892871		34.58165	1.2343303746		36.116501	2.6790506367		193.023499	0.9473627923
44.573544	1.0241397004		45.651669	1.4252478042		47.101318	3.2340211796		197.091492	0.9571022934
60.451324	1.0395397295		61.811695	1.7476173886		62.946266	3.7406889552		200.611282	0.9649218981
81.899063	1.0395084251		83.177155	2.1403687707		83.525642	3.9738393151		203.465134	0.9553233823
106.402969	1.0616883914		108.250847	2.6384482516		106.857361	4.0260025512		205.689453	0.9545830043
133.193405	1.0559568171		134.351562	2.9328516702		130.591614	3.7968436319		207.701416	0.941875649
158.171844	1.0002471616		157.918381	2.5473626848		153.224503	3.5684464775		209.269592	0.9641421053
179.369919	1.0442695634		179.061905	2.4896134217		172.428101	3.0870770188		210.625397	0.9483290754
200.25473	1.016127684		194.614426	2.0298750566		189.241058	2.6191379568		211.814194	0.9494797171
214.162857	1.0037265145		206.186295	1.6495435887		201.167648	2.1638124536		212.861389	0.9394134133
217.858307	0.9818415783		212.730209	1.4236966269		209.142868	1.7383825491		213.699646	0.9489443048
219.231125	1.003346783		217.586319	1.185197733		213.936859	1.4585385495		214.40712	0.9555966192
220.231445	0.9651777928		219.013702	1.1222899424		216.470551	1.1953127056		215.173065	0.9465309657
220.918106	0.9935454906		219.497101	1.0075232748		218.497757	1.0857162346		215.643692	0.9422915046
220.039139	1.0155331093		220.20491	0.9526638166		219.82254	1.0364183991		216.185486	0.9421163223
220.694595	0.9648868474		220.416504	0.9083655097		219.951126	0.9593573029		216.56955	0.9461452453
221.051056	0.9420900482		221.154465	0.8752366813		220.299515	0.9224302559		216.956177	0.9424066225
221.221771	0.8932813444		220.753403	0.859697959		220.492294	0.9267614133		217.203873	0.9379688593
220.376663	0.9799096513		220.900879	0.8820238511		220.885651	0.9270386287		217.540619	0.9463929401
220.315796	0.9110147418		220.755096	0.8714231177		220.711334	0.9252045253		217.676865	0.9412245624
220.424438	0.9090416735		220.464523	0.9261517056		221.054245	0.923733955		217.899963	0.9345422376
220.095734	0.8833868993		220.87326	0.9339172338		220.633926	0.9053989231		218.094391	0.9429331816
220.119965	0.9292873002		220.431305	0.8980795355		220.480881	0.9131318965		218.350769	0.9450819704
220.78952	0.9830665015		220.81189	0.9492490146		220.393539	0.8981802547		218.431259	0.9482745874
220.394653	0.978553545		220.761444	0.9283387637		220.327911	0.9355373954		218.664032	0.9525171931
220.639603	0.952327194		221.053406	0.8922829626		220.387131	0.9196707316		218.73642	0.943755018
220.436554	0.9590344531		220.832947	0.9324780464		220.497955	0.9208737605		218.874344	0.9473543505
220.66214	0.9373068031		220.666779	0.9536791761		220.257996	0.9206887636		218.836166	0.9547667729
220.808823	0.9750020813		220.416245	0.9661585107		220.225784	0.9404588202		219.029251	0.9475938947
220.885605	0.9476943099		220.368561	0.9388568408		220.264618	0.9295991969		219.066391	0.9508033663
220.767319	0.9495468213		220.228882	0.9347519414		220.283249	0.9432635343		219.147964	0.9565276819
220.644791	0.9802590898		220.553574	0.9565773892		220.330887	0.939566975		219.1091	0.9564477514
220.517502	0.9655731589		220.225784	0.9606795451		220.258026	0.9579141556		219.177979	0.9496064018
220.083847	0.9686116628		220.660797	0.9230442868		220.301315	0.954534275		219.271896	0.957109378
220.905258	0.9938862026		220.410629	0.9513670323		220.188538	0.93965992		219.365906	0.9469587722
220.137955	1.0068615292		220.342194	0.942550268		220.483047	0.9381035903
219.890106	0.9112684042		220.626907	0.951319682		220.165649	0.9223701332
219.781052	0.9323021349		220.61348	0.9366990539		220.141479	0.9340406675
220.418304	0.9622506487		220.052673	0.9666897161		220.273376	0.9569429852
220.118561	0.9235967202		220.684937	0.9640971509		220.143082	0.9560011111
220.114258	1.0078572466		220.557022	0.9443773774		220.181732	0.9587073463
220.113251	0.9048963981		220.284195	0.9650707987		220.241302	0.9364196412
220.554565	0.9267831296		220.519043	0.9386058736		220.105515	0.9435815363
220.178589	0.9435699763		220.270294	0.948071695		220.220734	0.9360991322
